# Supplementary material for: Expansion microscopy reveals subdomains in C. elegans germ granules
Source: Life Sci Alliance. 2023 Feb 7;6(4):e202201650. doi: 10.26508/lsa.202201650 (PMC9905708; doi:10.26508/lsa.202201650)
Supplement: Supplementary file 1 [file LSA-2022-01650_SdataF1.xlsx]

## Sheet: Fig 1c
State	Experiment	Length
Expanded	A	14.839
Expanded	A	14.274
Expanded	A	12.417
Expanded	A	13.992
Expanded	A	14.498
Expanded	A	14.172
Expanded	A	15.092
Expanded	A	15.076
Expanded	A	14.655
Expanded	A	14.318
Expanded	B	17.835
Expanded	B	16.81
Expanded	B	17.832
Expanded	B	15.413
Expanded	C	16.77
Expanded	C	12.585
Expanded	C	13.162
Expanded	C	13.078
Expanded	C	12.802
Expanded	D	13.869
Expanded	D	11.278
Expanded	D	13.523
Expanded	D	16.144
Expanded	D	14.76
Expanded	E	11.588
Expanded	E	11.307
Expanded	E	10.599
Expanded	E	10.749
Expanded	F	12.69
Expanded	F	10.52
Expanded	F	12.917
Non Expanded	G	4.428
Non Expanded	G	4.428
Non Expanded	G	4.712
Non Expanded	G	4.051
Non Expanded	G	4.051
Non Expanded	G	4.241
Non Expanded	G	4.145
Non Expanded	G	4.24
Non Expanded	G	4.051
Non Expanded	G	3.863
Non Expanded	G	4.526
Non Expanded	G	4.244
Non Expanded	G	4.334
Non Expanded	G	4.241
Non Expanded	G	4.531
Non Expanded	G	4.429
Non Expanded	G	4.711
Non Expanded	G	4.993
Non Expanded	G	4.382
Non Expanded	G	4.522
Non Expanded	G	4.311
Non Expanded	G	4.593
Non Expanded	G	4.735
Non Expanded	G	5.182
Non Expanded	G	4.24
Non Expanded	G	4.549
Non Expanded	G	4.594
Non Expanded	H	4.44
Non Expanded	H	4.075
Non Expanded	H	4.548
Non Expanded	H	4.942
Non Expanded	H	4.647
Non Expanded	H	5.623
Non Expanded	H	4.408
Non Expanded	H	4.852
Non Expanded	H	5.05
Non Expanded	H	4.946
Non Expanded	H	5.14
Non Expanded	H	5.338
Non Expanded	H	5.155
Non Expanded	I	4.592
Non Expanded	I	4.636
Non Expanded	I	5.189
Non Expanded	I	5.328
Non Expanded	I	5.051
Non Expanded	I	4.394
Non Expanded	I	4.082
