# Supplementary material for: Expansion microscopy reveals subdomains in C. elegans germ granules
Source: Life Sci Alliance. 2023 Feb 7;6(4):e202201650. doi: 10.26508/lsa.202201650 (PMC9905708; doi:10.26508/lsa.202201650)
Supplement: Supplementary file 2 [file LSA-2022-01650_SdataFS1.xlsx]

## Sheet: Fig S1
Experiment	Aspect ratio	State
1	1.139	Non Expanded
1	1.068	Non Expanded
1	1.345	Non Expanded
1	1.262	Non Expanded
1	1.046	Non Expanded
1	1.158	Non Expanded
1	1.233	Non Expanded
1	1.396	Non Expanded
1	1.275	Non Expanded
1	1.446	Non Expanded
1	1.222	Non Expanded
1	1.31	Non Expanded
1	1.24	Non Expanded
1	1.247	Non Expanded
1	1.283	Non Expanded
1	1.115	Non Expanded
2	1.138	Non Expanded
2	1.077	Non Expanded
2	1.025	Non Expanded
2	1.063	Non Expanded
2	1.032	Non Expanded
2	1.103	Non Expanded
2	1.092	Non Expanded
2	1.101	Non Expanded
2	1.038	Non Expanded
2	1.096	Non Expanded
2	1.111	Non Expanded
3	1.07	Non Expanded
3	1.055	Non Expanded
3	1.268	Non Expanded
3	1.181	Non Expanded
3	1.26	Non Expanded
3	1.216	Non Expanded
3	1.379	Non Expanded
3	1.64	Non Expanded
3	1.125	Non Expanded
3	1.159	Non Expanded
3	1.168	Non Expanded
4	1.238	Non Expanded
4	1.116	Non Expanded
4	1.074	Non Expanded
4	1.151	Non Expanded
4	1.141	Non Expanded
4	1.215	Non Expanded
4	1.09	Non Expanded
4	1.173	Non Expanded
4	1.247	Non Expanded
4	1.059	Non Expanded
5	1.15	Expanded
5	1.162	Expanded
5	1.168	Expanded
6	1.146	Expanded
6	1.209	Expanded
6	1.077	Expanded
6	1.076	Expanded
7	1.108	Expanded
7	1.034	Expanded
8	1.052	Expanded
8	1.071	Expanded
8	1.16	Expanded
9	1.108	Expanded
9	1.131	Expanded
10	1.235	Expanded
10	1.211	Expanded
10	1.201	Expanded
10	1.201	Expanded
10	1.121	Expanded
10	1.178	Expanded
10	1.167	Expanded
10	1.216	Expanded
10	1.204	Expanded
10	1.047	Expanded
10	1.202	Expanded
10	1.087	Expanded
10	1.23	Expanded
10	1.163	Expanded
10	1.401	Expanded
10	1.055	Expanded
10	1.071	Expanded
10	1.193	Expanded
10	1.177	Expanded
10	1.238	Expanded
