# Supplementary material for: Expansion microscopy reveals subdomains in C. elegans germ granules
Source: Life Sci Alliance. 2023 Feb 7;6(4):e202201650. doi: 10.26508/lsa.202201650 (PMC9905708; doi:10.26508/lsa.202201650)
Supplement: Supplementary file 3 [file LSA-2022-01650_SdataF2.xlsx]

## Sheet: Fig 2c
Experiment	Germline	Channel	Counts	Nuclei (Paired GFP-DEPS-1 and Pan staining)	Average	Standard Deviations	ttest
90821	gfpdepswt-2-1SR_Airyscan_2D	GFP-DEPS-1	2	A	3	1.12815	0.860316
90821	gfpdepswt-2-1SR_Airyscan_2D	GFP-DEPS-1	2	B
90821	gfpdepswt-2-1SR_Airyscan_2D	GFP-DEPS-1	2	C
90821	gfpdepswt-2-1SR_Airyscan_2D	GFP-DEPS-1	2	D
30921	deps gfp WT-1 zstack_Out	GFP-DEPS-1	2	E
30921	deps gfp WT-1 zstack_Out	GFP-DEPS-1	3	F
270821	1R-IM7_DEPS_Airyscan Processing.czi	GFP-DEPS-1	3	G
270821	1R-IM7_DEPS_Airyscan Processing.czi	GFP-DEPS-1	4	H
210122	gfpdeps-1 wt-1_Airyscan_2D	GFP-DEPS-1	5	I
210122	gfpdeps-1 wt-1_Airyscan_2D	GFP-DEPS-1	5	J
210122	gfpdeps-1 wt-2_Airyscan_2D	GFP-DEPS-1	3	K
210123	gfpdeps-1 wt-2_Airyscan_2D	GFP-DEPS-1	3	L
90821	gfpdepswt-2-1SR_Airyscan_2D	Pan	4	A	2.91667	1.1645
90821	gfpdepswt-2-1SR_Airyscan_2D	Pan	2	B
90821	gfpdepswt-2-1SR_Airyscan_2D	Pan	1	C
90821	gfpdepswt-2-1SR_Airyscan_2D	Pan	2	D
30921	deps gfp WT-1 zstack_Out	Pan	2	E
30921	deps gfp WT-1 zstack_Out	Pan	3	F
270821	1R-IM7_DEPS_Airyscan Processing.czi	Pan	3	G
270821	1R-IM7_DEPS_Airyscan Processing.czi	Pan	5	H
210122	gfpdeps-1 wt-1_Airyscan_2D	Pan	4	I
210122	gfpdeps-1 wt-1_Airyscan_2D	Pan	4	J
210122	gfpdeps-1 wt-2_Airyscan_2D	Pan	3	K
210123	gfpdeps-1 wt-2_Airyscan_2D	Pan	2	L
