# Supplementary material for: Expansion microscopy reveals subdomains in C. elegans germ granules
Source: Life Sci Alliance. 2023 Feb 7;6(4):e202201650. doi: 10.26508/lsa.202201650 (PMC9905708; doi:10.26508/lsa.202201650)
Supplement: Supplementary file 5 [file LSA-2022-01650_SdataF3.xlsx]

## Sheet: Fig 3b
Granule 1				Granule 2				Granule 3				Granule 4
distance (um)	ch1	ch2	ch3	distance (um)	ch1	ch2	ch3	distance (um)	ch1	ch2	ch3	distance (um)	ch1	ch2	ch3
0	2.60298e-05	8.19769e-06	0.000312312	0	0.000112637	1.5843e-05	7.97988e-05	0	4.60312e-05	0.000109974	0.000127178	0	2.74504e-05	8.17842e-06	0.000202952
0.04257	3.07895e-05	6.80736e-06	0.000265062	0.04257	0.00014527	1.34541e-05	9.34808e-05	0.04257	4.89219e-05	0.000129415	0.000120021	0.04257	2.02401e-05	8.71002e-06	0.000198837
0.08515	3.08341e-05	4.9514e-06	0.000226878	0.08515	0.000218857	1.50422e-05	0.000105962	0.08515	6.01075e-05	0.000144487	0.00011363	0.08515	1.4201e-05	5.82304e-06	0.000190327
0.12772	2.77217e-05	4.00867e-06	0.000213429	0.12772	0.000353424	1.98681e-05	0.000113416	0.12772	7.17534e-05	0.000153188	0.000122234	0.12772	1.67905e-05	4.08921e-06	0.000176286
0.1703	2.09577e-05	6.72866e-06	0.000225204	0.1703	0.000568502	3.12578e-05	0.000123467	0.1703	9.03408e-05	0.000155443	0.000150448	0.1703	1.89225e-05	6.54274e-06	0.000156589
0.21287	1.76928e-05	1.15686e-05	0.000250722	0.21287	0.000836358	4.59102e-05	0.000139583	0.21287	0.000133003	0.000157805	0.000182148	0.21287	2.69471e-05	1.20264e-05	0.000144457
0.25545	1.8087e-05	1.55756e-05	0.000277243	0.25545	0.00108588	6.67596e-05	0.000153939	0.25545	0.000209451	0.000162921	0.000209174	0.25545	2.74504e-05	1.52487e-05	0.000141068
0.29802	1.50712e-05	1.7948e-05	0.000294857	0.29802	0.00129814	9.20816e-05	0.00016429	0.29802	0.000333616	0.00017258	0.000226098	0.29802	3.00307e-05	2.05892e-05	0.000142326
0.3406	1.48741e-05	1.80349e-05	0.000293714	0.3406	0.00140888	0.000119251	0.000166015	0.3406	0.000505699	0.000188259	0.000234892	0.3406	3.28307e-05	2.92747e-05	0.000148885
0.38317	1.58967e-05	1.7584e-05	0.000286658	0.38317	0.00144439	0.000141656	0.000165591	0.38317	0.000722036	0.000206367	0.000241519	0.38317	3.16503e-05	4.41185e-05	0.000162666
0.42575	1.99462e-05	1.42837e-05	0.000294273	0.42575	0.00135247	0.000152395	0.000164803	0.42575	0.000952054	0.000223866	0.000248526	0.42575	3.66005e-05	6.03772e-05	0.000182941
0.46832	2.07606e-05	9.29126e-06	0.00031317	0.46832	0.00120069	0.000156854	0.000162782	0.46832	0.00115228	0.000237361	0.000255718	0.46832	3.66005e-05	7.47876e-05	0.000201997
0.5109	1.79159e-05	5.6646e-06	0.000318359	0.5109	0.000990925	0.000158933	0.000160544	0.5109	0.00130461	0.000248855	0.000263079	0.5109	3.66005e-05	9.33608e-05	0.000222231
0.55347	1.47626e-05	3.65125e-06	0.00029789	0.55347	0.000808167	0.000167642	0.000154613	0.55347	0.00136802	0.000267363	0.00026871	0.55347	3.66005e-05	0.000121666	0.000245416
0.59605	1.48816e-05	3.30203e-06	0.000266635	0.59605	0.000653012	0.000184937	0.000144142	0.59605	0.00129609	0.000299188	0.000271523	0.59605	3.67835e-05	0.000158138	0.000262911
0.63862	1.48741e-05	4.76122e-06	0.000248989	0.63862	0.000537543	0.000213506	0.000138333	0.63862	0.00113824	0.000338675	0.000275635	0.63862	4.70774e-05	0.000210701	0.000269327
0.6812	1.81427e-05	6.79588e-06	0.00024806	0.6812	0.000438642	0.000252789	0.000142945	0.6812	0.000923027	0.000372355	0.000274455	0.6812	7.69709e-05	0.00026878	0.000271427
0.72377	2.0385e-05	8.08128e-06	0.000249532	0.72377	0.000354951	0.000297856	0.000156683	0.72377	0.000673593	0.000384441	0.000263682	0.72377	0.000111998	0.000335479	0.000277764
0.76635	2.01136e-05	6.78113e-06	0.000252281	0.76635	0.000304857	0.000337091	0.000182446	0.76635	0.000478052	0.000381764	0.000249276	0.76635	0.000139064	0.000409326	0.000286233
0.80892	1.95781e-05	6.55815e-06	0.000263292	0.80892	0.000298126	0.000364418	0.000213696	0.80892	0.000364116	0.000375165	0.000243028	0.80892	0.00014632	0.000491548	0.00029754
0.8515	2.18167e-05	8.11735e-06	0.000277331	0.8515	0.00030333	0.000376071	0.00024234	0.8515	0.000308602	0.000381144	0.000252347	0.8515	0.000145258	0.000555413	0.000304194
0.89407	2.55092e-05	1.09488e-05	0.000280273	0.89407	0.000304323	0.000379462	0.000261356	0.89407	0.000307277	0.000399575	0.000264786	0.89407	0.000143712	0.000591791	0.000302011
0.93665	3.02652e-05	1.55756e-05	0.000272222	0.93665	0.000281768	0.000384434	0.000272684	0.93665	0.000327926	0.000429622	0.000268724	0.93665	0.000156842	0.000575761	0.000292165
0.97922	3.82005e-05	1.99433e-05	0.000270029	0.97922	0.000253283	0.000400429	0.000287135	0.97922	0.000346007	0.000465708	0.000263399	0.97922	0.00017797	0.000530612	0.000278332
1.0218	4.6649e-05	2.458e-05	0.000282857	1.0218	0.00023492	0.000433094	0.000302595	1.0218	0.000356116	0.000497783	0.000259622	1.0218	0.000199555	0.000498569	0.000268679
1.06437	5.69048e-05	2.82328e-05	0.000302625	1.06437	0.000235877	0.000488764	0.000309099	1.06437	0.000359853	0.000518009	0.000262763	1.06437	0.000216877	0.000537682	0.000260389
1.10695	6.92986e-05	2.94281e-05	0.000309639	1.10695	0.000265346	0.000573097	0.00029781	1.10695	0.0003585	0.000526169	0.000265872	1.10695	0.000213024	0.000630949	0.000253557
1.14952	8.75567e-05	2.83558e-05	0.000293644	1.14952	0.00030128	0.000670849	0.000279635	1.14952	0.000352452	0.000536267	0.000265515	1.14952	0.000198393	0.000712774	0.000251968
1.1921	0.00010786	2.51899e-05	0.000266294	1.1921	0.000340698	0.000750817	0.000264575	1.1921	0.000356898	0.000555483	0.00026376	1.1921	0.000181713	0.000744257	0.000248823
1.23467	0.000119666	2.2965e-05	0.000246675	1.23467	0.000383124	0.000789484	0.000261819	1.23467	0.000360001	0.000577004	0.000266582	1.23467	0.000167283	0.000697946	0.000250638
1.27725	0.000132216	2.28355e-05	0.000241284	1.27725	0.000425981	0.000774716	0.000266844	1.27725	0.000360829	0.000587934	0.000272571	1.27725	0.000165242	0.00064226	0.00025772
1.31982	0.000173485	2.98052e-05	0.000244513	1.31982	0.000478613	0.000739097	0.00026885	1.31982	0.000359688	0.000579701	0.000272055	1.31982	0.000173203	0.000619777	0.000267949
1.3624	0.000273636	4.40757e-05	0.000254584	1.3624	0.000513333	0.00070593	0.000263038	1.3624	0.000353943	0.000558816	0.000259857	1.3624	0.000189673	0.000642713	0.000268394
1.40497	0.000455751	6.83491e-05	0.000269739	1.40497	0.000527125	0.00067417	0.000248239	1.40497	0.00033878	0.000537308	0.000242248	1.40497	0.000206363	0.000697288	0.000257735
1.44755	0.000730242	0.000104757	0.000277187	1.44755	0.000522978	0.000638622	0.000232075	1.44755	0.000325284	0.000516738	0.000226424	1.44755	0.000215943	0.000761575	0.000243609
1.49012	0.00109184	0.000155579	0.000268531	1.49012	0.000503531	0.000611306	0.000231451	1.49012	0.000305214	0.0005006	0.000214635	1.49012	0.000236888	0.000824986	0.000244682
1.5327	0.00153311	0.000220172	0.000256779	1.5327	0.000479266	0.00060677	0.000245321	1.5327	0.000287465	0.000490135	0.000216163	1.5327	0.000269956	0.000886529	0.000259844
1.57527	0.00205945	0.000299755	0.000267167	1.57527	0.00045557	0.000623047	0.000266894	1.57527	0.000286065	0.00047388	0.000226727	1.57527	0.000310336	0.000937746	0.000271063
1.61785	0.00265006	0.000392576	0.000308991	1.61785	0.000449759	0.000643962	0.000288187	1.61785	0.000291166	0.000454958	0.000247929	1.61785	0.000349425	0.000978671	0.000271485
1.66042	0.00323345	0.000489674	0.000368206	1.66042	0.00045557	0.000654945	0.000302915	1.66042	0.000324732	0.000434441	0.00027258	1.66042	0.000364285	0.00100424	0.000259263
1.703	0.00370688	0.000578834	0.00041375	1.703	0.000463138	0.000661566	0.000303466	1.703	0.00036987	0.000419654	0.000292622	1.703	0.000360085	0.0009912	0.000240469
1.74557	0.00398458	0.000648921	0.000427128	1.74557	0.000473749	0.000687764	0.00029891	1.74557	0.000425383	0.0004096	0.000310656	1.74557	0.000344713	0.000951571	0.00022421
1.78815	0.00402139	0.000695062	0.000421502	1.78815	0.000487173	0.000745507	0.000304243	1.78815	0.000505358	0.000405188	0.000322321	1.78815	0.000317052	0.000883053	0.000227548
1.83072	0.00381445	0.000716973	0.000421969	1.83072	0.000501113	0.000821231	0.000314158	1.83072	0.000604601	0.000400108	0.00031693	1.83072	0.000295119	0.000827873	0.00024247
1.8733	0.00341527	0.000719575	0.000431689	1.8733	0.000515852	0.000881798	0.000310395	1.8733	0.000732375	0.000388121	0.000298386	1.8733	0.000286042	0.000793892	0.000264868
1.91587	0.0028722	0.000713766	0.000442528	1.91587	0.000540605	0.000904348	0.000283613	1.91587	0.000881138	0.000363356	0.000280392	1.91587	0.000276782	0.000751564	0.000282245
1.95845	0.00226552	0.000699089	0.00044781	1.95845	0.000566911	0.000892721	0.000255001	1.95845	0.00101149	0.000325546	0.00027567	1.95845	0.000271512	0.000695918	0.000300253
2.00102	0.00168612	0.000662519	0.000439905	2.00102	0.000579858	0.00088092	0.00023961	2.00102	0.00109654	0.000284561	0.000276383	2.00102	0.000272134	0.0006232	0.000300246
2.0436	0.00120023	0.000606344	0.000418475	2.0436	0.000566801	0.000878477	0.000229824	2.0436	0.00110676	0.000251423	0.000274797	2.0436	0.000280076	0.000552383	0.000291044
2.08617	0.00083071	0.000556815	0.000400789	2.08617	0.000552043	0.000876156	0.00022436	2.08617	0.00101817	0.000232924	0.000273084	2.08617	0.000314929	0.000498561	0.000274274
2.12875	0.000569248	0.00053536	0.000402104	2.12875	0.000550774	0.000858891	0.000219847	2.12875	0.000875311	0.000221783	0.00027937	2.12875	0.00038706	0.000454765	0.000273549
2.17132	0.000396664	0.000533535	0.000412215	2.17132	0.000558829	0.000808676	0.0002129	2.17132	0.00072269	0.000214662	0.000285782	2.17132	0.000492277	0.000432966	0.000275091
2.2139	0.000289507	0.000531017	0.000414266	2.2139	0.000560787	0.00073955	0.000205038	2.2139	0.000583537	0.000213057	0.000285146	2.2139	0.000626089	0.000431645	0.000280272
2.25647	0.000231233	0.00052839	0.000411273	2.25647	0.000539437	0.000677764	0.000203483	2.25647	0.000481173	0.00021507	0.000280954	2.25647	0.000777551	0.000460159	0.000279922
2.29905	0.000201132	0.000535601	0.000416133	2.29905	0.000494033	0.000645393	0.000200418	2.29905	0.000413894	0.000223637	0.000277279	2.29905	0.000927897	0.000500515	0.00027097
2.34162	0.00018177	0.00054994	0.00042955	2.34162	0.00044838	0.000648646	0.000190916	2.34162	0.000366325	0.000238653	0.000269632	2.34162	0.00108956	0.000555495	0.000254066
2.3842	0.000169026	0.000563808	0.000436119	2.3842	0.000424657	0.000688568	0.000184931	2.3842	0.00034366	0.000251723	0.000253134	2.3842	0.00130341	0.000615169	0.00023675
2.42677	0.000168442	0.000582003	0.000421919	2.42677	0.000427581	0.000754881	0.000191504	2.42677	0.000341487	0.000253443	0.000229364	2.42677	0.00160331	0.000689478	0.000230049
2.46935	0.000183666	0.000621444	0.00039052	2.46935	0.000452334	0.000824477	0.000211151	2.46935	0.000334058	0.000246347	0.000206264	2.46935	0.0019676	0.000783664	0.000232966
2.51192	0.000211533	0.000690714	0.000363014	2.51192	0.000484654	0.000867474	0.000230891	2.51192	0.000320055	0.000238621	0.00019167	2.51192	0.00232576	0.00086329	0.000227862
2.55449	0.000243731	0.00077538	0.000358786	2.55449	0.000496184	0.000864933	0.000232731	2.55449	0.000296671	0.000230443	0.000188954	2.55449	0.00259139	0.000899598	0.000219401
2.59707	0.000274372	0.000843137	0.000378521	2.59707	0.000498225	0.000840825	0.000229604	2.59707	0.000274843	0.000227167	0.000197648	2.59707	0.00271685	0.000883965	0.000211767
2.63964	0.000294835	0.00086897	0.000404267	2.63964	0.000491863	0.000818846	0.000237344	2.63964	0.000267183	0.000225689	0.00020529	2.63964	0.00270929	0.000834804	0.000215356
2.68222	0.000295501	0.000852332	0.000419407	2.68222	0.00048355	0.000807575	0.000250149	2.68222	0.00026896	0.000222309	0.000199656	2.68222	0.00258645	0.000743414	0.000230386
2.72479	0.000274815	0.000812437	0.000430112	2.72479	0.000467726	0.000804159	0.000256816	2.72479	0.000272956	0.000218767	0.000182455	2.72479	0.00245828	0.000634359	0.000249116
2.76737	0.000242456	0.000771219	0.000454654	2.76737	0.000460122	0.000801062	0.000248761	2.76737	0.000266972	0.000223191	0.000164377	2.76737	0.00234933	0.000500184	0.000256326
2.80994	0.000210097	0.000739841	0.000489347	2.80994	0.0004534	0.000800376	0.000237182	2.80994	0.000247933	0.000219788	0.000152991	2.80994	0.00232828	0.000381932	0.000243963
2.85252	0.000189668	0.000727656	0.000504833	2.85252	0.000476047	0.000796241	0.000232321	2.85252	0.000222487	0.000206722	0.000152679	2.85252	0.00239364	0.00031599	0.000216935
2.89509	0.000192713	0.000745763	0.000491929	2.89509	0.000529883	0.000784954	0.000236519	2.89509	0.00019845	0.00019316	0.00016037	2.89509	0.00251226	0.000294914	0.000190907
2.93767	0.000221301	0.000795089	0.000478171	2.93767	0.000613125	0.000764463	0.000243026	2.93767	0.000191324	0.000177069	0.000169124	2.93767	0.00257787	0.000284082	0.000172825
2.98024	0.000264994	0.000851684	0.000476068	2.98024	0.000701423	0.000748801	0.000245646	2.98024	0.000206303	0.000165683	0.000174412	2.98024	0.0024951	0.000248833	0.000165256
3.02282	0.000306515	0.000884472	0.000460779	3.02282	0.000760216	0.000737695	0.000240441	3.02282	0.000229972	0.000168035	0.00017109	3.02282	0.00220754	0.000186309	0.000170821
3.06539	0.000329719	0.000884944	0.00042294	3.06539	0.000783028	0.000739831	0.000230921	3.06539	0.000250898	0.00017501	0.000161506	3.06539	0.00181055	0.000122198	0.000183491
3.10797	0.000336219	0.000872487	0.000399006	3.10797	0.000758082	0.000732937	0.000219801	3.10797	0.000264725	0.000182778	0.000148555	3.10797	0.00134851	8.09132e-05	0.000187289
3.15054	0.000334177	0.000870304	0.000418843	3.15054	0.000713368	0.000711632	0.000206768	3.15054	0.000272376	0.000195084	0.000136017	3.15054	0.000932783	5.99028e-05	0.000174884
3.19312	0.000331024	0.00087933	0.000464275	3.19312	0.000659366	0.000632861	0.000201554	3.19312	0.000265361	0.000204153	0.000129769	3.19312	0.000599919	5.21988e-05	0.000150948
3.23569	0.000337918	0.000878923	0.000499323	3.23569	0.000606137	0.000524385	0.000205346	3.23569	0.000250161	0.000203726	0.000130779	3.23569	0.000385843	4.57501e-05	0.000133055
3.27827	0.000357522	0.000848972	0.000507864	3.27827	0.000557909	0.000399826	0.000208681	3.27827	0.000243266	0.000195126	0.000136261	3.27827	0.000270359	3.8872e-05	0.000132327
3.32084	0.000385698	0.000793615	0.000496505	3.32084	0.000514896	0.000299485	0.000199648	3.32084	0.000259846	0.000184668	0.000141898	3.32084	0.000213299	2.93646e-05	0.000135538
3.36342	0.000415331	0.000728427	0.000478168	3.36342	0.000467128	0.000230417	0.000174395	3.36342	0.000335807	0.00017977	0.000146195	3.36342	0.000175683	2.09736e-05	0.000133127
3.40599	0.00043856	0.000669441	0.000464236	3.40599	0.000433162	0.000183647	0.000142452	3.40599	0.000461352	0.000190531	0.000151061	3.40599	0.000137792	1.22676e-05	0.000120809
3.44857	0.000452579	0.000624069	0.000460521	3.44857	0.000407159	0.000142816	0.00013207	3.44857	0.000624349	0.000214822	0.000156932	3.44857	0.000106572	6.54274e-06	0.000117143
3.49114	0.000459522	0.000587673	0.000462342	3.49114	0.000382315	0.000106204	0.00013293	3.49114	0.000815304	0.000243699	0.0001656	3.49114	8.11709e-05	4.33456e-06	0.000121498
3.53372	0.000461221	0.000549857	0.000458936	3.53372	0.00034708	7.75041e-05	0.000136272	3.53372	0.000969748	0.000267617	0.000174658	3.53372	6.01713e-05	3.70074e-06	0.000131455
3.57629	0.000459656	0.000505614	0.000442704	3.57629	0.000306282	5.50473e-05	0.000135062	3.57629	0.00104393	0.000287661	0.000180679	3.57629	4.78003e-05	6.20742e-06	0.000134351
3.61887	0.000465185	0.000463592	0.000411626	3.61887	0.000262284	3.86262e-05	0.00013222	3.61887	0.00105514	0.000302077	0.000186085	3.61887	3.66005e-05	8.17842e-06	0.000133652
3.66144	0.000495811	0.000438281	0.000373502	3.66144	0.000224705	2.77339e-05	0.000123905	3.66144	0.00100966	0.000309291	0.00018483
3.70402	0.000557598	0.000434391	0.000341954	3.70402	0.000183898	1.92037e-05	0.000116592	3.70402	0.000900508	0.000303052	0.000175557
3.74659	0.00064372	0.000439578	0.000323525					3.74659	0.000766659	0.00029006	0.000168646
3.78917	0.000734578	0.00044306	0.000315809					3.78917	0.000626899	0.000273177	0.00016537
3.83174	0.000817349	0.000436663	0.000313934					3.83174	0.000475889	0.000253457	0.000166101
3.87432	0.00087969	0.000405038	0.000316027					3.87432	0.000341386	0.000230449	0.000169364
3.91689	0.000924465	0.000341465	0.000316033					3.91689	0.000231804	0.000203148	0.000179927
3.95947	0.000961677	0.000266017	0.0003068					3.95947	0.000160373	0.00017462	0.000200226
4.00204	0.000999688	0.000208994	0.000291561					4.00204	0.000120906	0.000144999	0.000217462
4.04462	0.00105037	0.000180448	0.00028124					4.04462	9.49531e-05	0.000117444	0.000222352
4.08719	0.00111181	0.000164401	0.000276429					4.08719	8.47066e-05	9.58131e-05	0.000219267
4.12977	0.00115529	0.000145075	0.00027404					4.12977	8.58574e-05	8.18083e-05	0.000220823
4.17234	0.00112681	0.000120124	0.000277904					4.17234	8.33165e-05	7.16166e-05	0.000234011
4.21492	0.00100215	9.56047e-05	0.000283278					4.21492	8.41266e-05	6.18289e-05	0.000250723
4.25749	0.000808276	7.25873e-05	0.000278472					4.25749	8.97608e-05	5.25763e-05	0.000254604
4.30007	0.000600019	5.18241e-05	0.000265517					4.30007	9.24214e-05	4.4859e-05	0.000243334
4.34264	0.0004299	3.69503e-05	0.000255133					4.34264	0.000101269	4.0183e-05	0.000220344
4.38522	0.000306497	2.95232e-05	0.00024323
4.42779	0.000214749	2.55768e-05	0.000224847
4.47037	0.00014477	2.17616e-05	0.000209953
4.51294	9.8768e-05	1.67266e-05	0.000205823
4.55552	7.89073e-05	1.33016e-05	0.000209706
4.59809	7.13587e-05	1.4159e-05	0.000218573
4.64067	6.54351e-05	1.5551e-05	0.000228399
4.68324	5.75332e-05	1.69413e-05	0.000229595
4.72582	5.01147e-05	1.8594e-05	0.000222183
4.76839	4.02271e-05	2.13337e-05	0.000214072
4.81097	3.33813e-05	2.19731e-05	0.000209047
4.85354	2.73424e-05	2.14058e-05	0.00020049
4.89612	2.65094e-05	2.22207e-05	0.00019266
4.93869	3.01982e-05	2.21977e-05	0.000192222
4.98127	3.38907e-05	2.02335e-05	0.000201327
5.02384	3.67912e-05	1.58265e-05	0.000223242
5.06641	3.27343e-05	1.20604e-05	0.000249672
5.10899	2.5353e-05	1.42673e-05	0.000260569
5.15156	1.8284e-05	1.72151e-05	0.000255397
5.19414	1.47514e-05	1.88842e-05	0.000249763
5.23671	1.35206e-05	1.79562e-05	0.000244507
5.27929	1.05904e-05	1.65298e-05	0.000234378
5.32186	1.09325e-05	1.44952e-05	0.000233766
5.36444	7.43707e-06	9.67819e-06	0.000245679
5.40701	7.47798e-06	6.05317e-06	0.000252094
5.44959	8.96539e-06	5.0383e-06	0.000251148
5.49216	7.43707e-06	9.20437e-06	0.000255805
5.53474	7.43707e-06	1.26507e-05	0.000265571
5.57731	7.45938e-06	1.31065e-05	0.000269691
5.61989	1.11556e-05	1.14768e-05	0.000267075
