# Supplementary material for: Expansion microscopy reveals subdomains in C. elegans germ granules
Source: Life Sci Alliance. 2023 Feb 7;6(4):e202201650. doi: 10.26508/lsa.202201650 (PMC9905708; doi:10.26508/lsa.202201650)
Supplement: Supplementary file 6 [file LSA-2022-01650_SdataF4.xlsx]

## Sheet: Fig 4b
Granule 1				Granule 2				Granule 3				Granule 4
distance (um)	ch1	ch2	ch3	distance (um)	ch1	ch2	ch3	distance (um)	ch1	ch2	ch3	distance (um)	ch1	ch2	ch3
0	5.6697e-05	5.19298e-05	8.58607e-05	0	0	7.23956e-06	5.7891e-05	0	0.000146159	0.000153157	0.000263486	0	1.90097e-05	9.19193e-06	4.63906e-05
0.04258	7.07862e-05	6.91359e-05	8.25782e-05	0.04258	0	9.40418e-06	6.28602e-05	0.04258	0.000175623	0.000195637	0.000275583	0.04258	2.90848e-05	8.07419e-06	4.79416e-05
0.08516	8.48754e-05	9.48888e-05	8.25584e-05	0.08516	0	1.60863e-05	7.21535e-05	0.08516	0.000203357	0.000242962	0.000279532	0.08516	4.2709e-05	9.15884e-06	4.70904e-05
0.12773	9.89646e-05	0.000124948	8.25584e-05	0.12773	2.92553e-06	2.33838e-05	7.99216e-05	0.12773	0.000217341	0.000294631	0.000278626	0.12773	5.52611e-05	1.10579e-05	4.41321e-05
0.17031	0.000119964	0.000155054	8.90045e-05	0.17031	1.01204e-05	2.89582e-05	8.47412e-05	0.17031	0.000219239	0.000342147	0.000287215	0.17031	6.67867e-05	1.34285e-05	4.31377e-05
0.21289	0.000147972	0.000189362	9.87695e-05	0.21289	1.39978e-05	2.96532e-05	9.1414e-05	0.21289	0.00021945	0.000382072	0.000304582	0.21289	7.76222e-05	1.72863e-05	4.75351e-05
0.25547	0.000189807	0.000227942	0.000108617	0.25547	1.39978e-05	3.68131e-05	0.000100719	0.25547	0.000232526	0.000405977	0.000319016	0.25547	9.18547e-05	2.3274e-05	5.54856e-05
0.29804	0.000252429	0.000266651	0.000121625	0.29804	1.52856e-05	5.57229e-05	0.000121326	0.29804	0.000253786	0.000416777	0.000320603	0.29804	0.000117297	3.13923e-05	6.23428e-05
0.34062	0.000315831	0.00030948	0.000141039	0.34062	2.90873e-05	9.58879e-05	0.000153725	0.34062	0.000294216	0.000419671	0.000311902	0.34062	0.000156834	4.11467e-05	6.56765e-05
0.3832	0.000399324	0.000360674	0.000157611	0.3832	5.13578e-05	0.000167494	0.000192947	0.3832	0.000342304	0.000432846	0.000296408	0.3832	0.000210494	5.12542e-05	6.5368e-05
0.42578	0.000490514	0.000404161	0.000177124	0.42578	9.3659e-05	0.000269326	0.000229967	0.42578	0.000395874	0.000452472	0.000277342	0.42578	0.000275429	6.40374e-05	6.36515e-05
0.46836	0.000582087	0.000439097	0.000209147	0.46836	0.000174258	0.000398349	0.000258722	0.46836	0.000423165	0.000479754	0.000260099	0.46836	0.000348603	8.07502e-05	6.38411e-05
0.51093	0.000647373	0.000477517	0.000260343	0.51093	0.00031131	0.000526526	0.000280006	0.51093	0.000429113	0.000496969	0.00024833	0.51093	0.000425056	0.000103207	6.8658e-05
0.55351	0.000658542	0.00051623	0.000306777	0.55351	0.000508805	0.000658749	0.000296369	0.55351	0.000403045	0.000497524	0.000239955	0.55351	0.000500125	0.000132877	7.76215e-05
0.59609	0.000620187	0.000558904	0.000340643	0.59609	0.000755921	0.000772888	0.000304506	0.59609	0.000371409	0.000483829	0.000237178	0.59609	0.000564688	0.000169773	8.62703e-05
0.63867	0.000571477	0.000597981	0.000361457	0.63867	0.00101411	0.000851111	0.00030323	0.63867	0.000347998	0.000463446	0.00024329	0.63867	0.00061021	0.000209806	9.11788e-05
0.68124	0.000534971	0.000640598	0.000384131	0.68124	0.00122137	0.000871281	0.000288684	0.68124	0.000329249	0.000448773	0.000251781	0.68124	0.000629355	0.000246135	9.22657e-05
0.72382	0.000531534	0.000687495	0.000413033	0.72382	0.00135889	0.000848346	0.000269063	0.72382	0.000320095	0.000437107	0.00025608	0.72382	0.000621424	0.000269915	9.24991e-05
0.7664	0.000563107	0.000727096	0.000433745	0.7664	0.00140332	0.000798929	0.000262293	0.7664	0.000315096	0.000437656	0.000249929	0.7664	0.000594699	0.00027892	9.36113e-05
0.80898	0.000617139	0.00075815	0.000430063	0.80898	0.00134363	0.000737284	0.00027086	0.80898	0.000313198	0.000464687	0.000240815	0.80898	0.000556208	0.000276422	9.52096e-05
0.85155	0.000673489	0.000773045	0.000400283	0.85155	0.0011991	0.00068185	0.000278034	0.85155	0.000321846	0.000505335	0.000240681	0.85155	0.000511993	0.000268915	9.57654e-05
0.89413	0.000711292	0.000767069	0.000361695	0.89413	0.00102296	0.000638008	0.000278713	0.89413	0.000331231	0.000553131	0.000247829	0.89413	0.000468094	0.000261069	9.60529e-05
0.93671	0.000721944	0.00073971	0.00033948	0.93671	0.000845983	0.000610034	0.000275611	0.93671	0.000343822	0.000598833	0.000256656	0.93671	0.000428436	0.00025596	9.93152e-05
0.97929	0.000704587	0.00069843	0.000328312	0.97929	0.000694093	0.00059714	0.000272467	0.97929	0.000364912	0.00064025	0.000264452	0.97929	0.000394943	0.000252857	0.000106107
1.02187	0.000647118	0.00065172	0.000321288	1.02187	0.000581789	0.000589242	0.000272897	1.02187	0.00036951	0.000666213	0.000269827	1.02187	0.000366811	0.00024991	0.000113681
1.06444	0.000571697	0.000615421	0.000323127	1.06444	0.000501022	0.000578404	0.000273636	1.06444	0.000372358	0.000672234	0.000271496	1.06444	0.000340431	0.000247646	0.000119359
1.10702	0.000488239	0.0005883	0.000329193	1.10702	0.000440761	0.000558611	0.000271949	1.10702	0.000386763	0.000652459	0.0002655	1.10702	0.000318501	0.000246793	0.00012305
1.1496	0.000421492	0.000558873	0.000332994	1.1496	0.00038792	0.000526656	0.000268675	1.1496	0.000408866	0.000624014	0.000252995	1.1496	0.000304383	0.000250618	0.000126076
1.19218	0.000375745	0.000532359	0.000336277	1.19218	0.000351232	0.000490313	0.000264042	1.19218	0.000452756	0.000602401	0.000236948	1.19218	0.000300961	0.000260091	0.000127849
1.23475	0.000356851	0.000513686	0.00034228	1.23475	0.000343729	0.000465742	0.0002653	1.23475	0.000515227	0.000601267	0.000227946	1.23475	0.000306242	0.000275171	0.000129438
1.27733	0.000348559	0.000500019	0.00035155	1.27733	0.00037696	0.000452414	0.000280778	1.27733	0.000564073	0.000607921	0.000223562	1.27733	0.000311759	0.000294142	0.000134288
1.31991	0.000341514	0.000487119	0.000361394	1.31991	0.000443267	0.000455426	0.000307885	1.31991	0.00060733	0.000611799	0.000225557	1.31991	0.000317315	0.000319045	0.000144148
1.36249	0.000317333	0.000463751	0.000373904	1.36249	0.000511478	0.000467328	0.000334874	1.36249	0.000635106	0.000599925	0.000228235	1.36249	0.000318408	0.00034109	0.000151648
1.40507	0.000283485	0.000437942	0.000397601	1.40507	0.000549048	0.000479722	0.000352391	1.40507	0.000661892	0.00057682	0.000226461	1.40507	0.000315294	0.000358311	0.000151184
1.44764	0.000242635	0.000408697	0.000415995	1.44764	0.000538186	0.000498784	0.000365615	1.44764	0.000687539	0.000545236	0.000216544	1.44764	0.000307086	0.0003682	0.000145858
1.49022	0.000200374	0.000382	0.000414192	1.49022	0.000495073	0.000521748	0.000375784	1.49022	0.000693148	0.000516063	0.000205142	1.49022	0.000295654	0.000367983	0.00014247
1.5328	0.000169191	0.000359575	0.000402466	1.5328	0.000428052	0.000541845	0.000385606	1.5328	0.000678849	0.000477946	0.000188901	1.5328	0.000277921	0.000354588	0.000145202
1.57538	0.000141012	0.000341426	0.000394457	1.57538	0.000370927	0.000571795	0.00038429	1.57538	0.000651599	0.000423967	0.000168434	1.57538	0.00025844	0.000331898	0.000152776
1.61795	0.000123748	0.000320892	0.000385353	1.61795	0.000334001	0.000605632	0.000372681	1.61795	0.000622073	0.000358992	0.0001405	1.61795	0.000240611	0.00030797	0.000160728
1.66053	0.000115067	0.000292776	0.00036794	1.66053	0.000330319	0.000653804	0.000361436	1.66053	0.000568502	0.000293652	0.000118561	1.66053	0.000226861	0.000290272	0.000163142
1.70311	0.000113394	0.000259385	0.000343241	1.70311	0.000334784	0.000701571	0.000355154	1.70311	0.000506496	0.000242902	0.000104033	1.70311	0.000217343	0.000282396	0.000158298
1.74569	0.000118723	0.000221723	0.000312021	1.74569	0.000358301	0.000722015	0.000358322	1.74569	0.000429113	0.000199026	9.29536e-05	1.74569	0.000213435	0.00028149	0.00015199
1.78826	0.000131048	0.000176561	0.000276736	1.78826	0.00037682	0.000718229	0.000363339	1.78826	0.000338507	0.000162919	8.37264e-05	1.78826	0.000216786	0.000283222	0.00015033
1.83084	0.000139893	0.000135645	0.000243072	1.83084	0.000411632	0.000691262	0.000365575	1.83084	0.000243662	0.000128537	7.66924e-05	1.83084	0.0002293	0.000283841	0.000152274
1.87342	0.000131346	0.000100108	0.000219936	1.87342	0.00042584	0.000661746	0.000365544	1.87342	0.000162167	9.40174e-05	6.93432e-05	1.87342	0.000249044	0.000279615	0.000153212
1.916	0.000112104	7.51425e-05	0.000202645	1.916	0.000421151	0.000626475	0.000373108	1.916	0.000104399	6.9976e-05	6.55201e-05	1.916	0.00026566	0.000274379	0.000149777
1.95858	9.09703e-05	5.6755e-05	0.00018147	1.95858	0.000397774	0.000577166	0.000388967	1.95858	6.89036e-05	5.51597e-05	6.62382e-05	1.95858	0.000269886	0.000270059	0.000145199
2.00115	6.98436e-05	4.57415e-05	0.00016794	2.00115	0.000357587	0.000516217	0.000400537	2.00115	4.66321e-05	4.24797e-05	6.99967e-05	2.00115	0.000258197	0.00026665	0.000142497
2.04373	5.37346e-05	3.40703e-05	0.000169799	2.04373	0.000306957	0.00044962	0.000397825	2.04373	3.06235e-05	2.88926e-05	7.46155e-05	2.04373	0.000232907	0.000262632	0.000142871
2.08631	3.96454e-05	2.72502e-05	0.000181008	2.08631	0.000263382	0.000386607	0.000378071	2.08631	2.22715e-05	2.05029e-05	7.35512e-05	2.08631	0.00020277	0.000255977	0.000143542
2.12889	3.04959e-05	2.29487e-05	0.000187233	2.12889	0.0002222	0.00033585	0.000359359	2.12889	2.08799e-05	1.33185e-05	6.98237e-05	2.12889	0.000172777	0.000245731	0.000144428
2.17146	2.34513e-05	2.16374e-05	0.000183669	2.17146	0.000195493	0.000282755	0.000363052	2.17146	1.64513e-05	1.19342e-05	6.61917e-05	2.17146	0.000146508	0.000234082	0.000146011
2.21404	1.64067e-05	2.16374e-05	0.000174842	2.21404	0.000182447	0.000228531	0.000388205	2.21404	1.04399e-05	1.19342e-05	6.12294e-05	2.21404	0.000125726	0.00022327	0.000148425
2.25662	1.41742e-05	2.16374e-05	0.000173964	2.25662	0.000163088	0.000177557	0.000414704	2.25662	1.04399e-05	1.18864e-05	5.68612e-05	2.25662	0.000112066	0.000215416	0.000150511
2.2992	1.41742e-05	1.8725e-05	0.000175024	2.2992	0.000133791	0.000135184	0.000427206	2.2992	1.04399e-05	8.17491e-06	5.94289e-05	2.2992	0.000104173	0.000207848	0.000151795
2.34178	9.44713e-06	1.73099e-05	0.000172821	2.34178	0.000113102	0.000106349	0.000411672	2.34178	1.04399e-05	5.96709e-06	6.42931e-05	2.34178	0.00010017	0.000197039	0.000151066
				2.38435	9.52968e-05	8.53761e-05	0.000366106					2.38435	9.60616e-05	0.000181657	0.00014638
				2.42693	8.23768e-05	6.97314e-05	0.000306597					2.42693	9.10563e-05	0.000164113	0.000137264
				2.46951	6.99888e-05	6.27452e-05	0.000264884					2.46951	8.60511e-05	0.000147757	0.000124995
												2.51209	8.10934e-05	0.000134242	0.000112541
												2.55466	7.79397e-05	0.000123172	0.000102242
