# Supplementary material for: Expansion microscopy reveals subdomains in C. elegans germ granules
Source: Life Sci Alliance. 2023 Feb 7;6(4):e202201650. doi: 10.26508/lsa.202201650 (PMC9905708; doi:10.26508/lsa.202201650)
Supplement: Supplementary file 7 [file LSA-2022-01650_SdataF5.xlsx]

## Sheet: Fig 5b
Granule 1
distance (um)	ch1	ch2
0	5.58559e-06	6.47008e-05
0.04258	5.58559e-06	6.02189e-05
0.08516	3.87082e-06	5.58434e-05
0.12773	2.23424e-07	5.41535e-05
0.17031	2.23424e-08	5.86577e-05
0.21289	0	6.58187e-05
0.25547	0	7.15493e-05
0.29804	4.70307e-06	7.37524e-05
0.34062	1.50979e-05	7.37257e-05
0.3832	3.02516e-05	7.21392e-05
0.42578	3.35694e-05	6.89269e-05
0.46836	3.14692e-05	6.49852e-05
0.51093	2.67382e-05	6.31469e-05
0.55351	1.91921e-05	6.71639e-05
0.59609	1.46007e-05	7.18925e-05
0.63867	1.43661e-05	7.62805e-05
0.68124	1.11712e-05	7.68438e-05
0.72382	1.11712e-05	7.38383e-05
0.7664	1.11712e-05	7.16933e-05
0.80898	1.11712e-05	7.13146e-05
0.85155	1.08025e-05	7.34958e-05
0.89413	1.03724e-05	7.51338e-05
0.93671	9.071e-06	7.57438e-05
0.97929	5.58559e-06	7.54872e-05
1.02187	6.25028e-06	7.53184e-05
1.06444	1.31261e-05	7.59372e-05
1.10702	1.75332e-05	7.72151e-05
1.1496	1.93764e-05	7.87186e-05
1.19218	1.71422e-05	8.02437e-05
1.23475	2.13481e-05	8.29611e-05
1.27733	2.76543e-05	8.88236e-05
1.31991	3.63901e-05	9.51365e-05
1.36249	4.32493e-05	0.000100333
1.40507	4.05682e-05	0.000101642
1.44764	3.63399e-05	0.000104321
1.49022	3.32734e-05	0.000107305
1.5328	3.98756e-05	0.000107148
1.57538	5.23705e-05	0.000105968
1.61795	7.08421e-05	0.000107623
1.66053	9.00342e-05	0.000111263
1.70311	0.000103859	0.000112254
1.74569	0.000117906	0.000109431
1.78826	0.000141288	0.000110797
1.83084	0.000167674	0.000119341
1.87342	0.000198434	0.000131023
1.916	0.00021948	0.000135359
1.95858	0.000225261	0.000128309
2.00115	0.000225261	0.000114521
2.04373	0.000219531	0.000103405
2.08631	0.000214006	0.000101081
2.12889	0.00021933	0.000104183
2.17146	0.000238159	0.000106121
2.21404	0.000271052	0.000106718
2.25662	0.000309023	0.000110664
2.2992	0.000343274	0.00011347
2.34178	0.000380943	0.000117138
2.38435	0.000411859	0.000119036
2.42693	0.000433174	0.000113596
2.46951	0.000441921	0.000104089
2.51209	0.000430912	9.65055e-05
2.55466	0.000422081	9.1412e-05
2.59724	0.000443608	9.19827e-05
2.63982	0.000494074	9.77622e-05
2.6824	0.000548008	0.000105181
2.72498	0.000578506	0.000111873
2.76755	0.000568155	0.000112428
2.81013	0.000520326	0.000105382
2.85271	0.000457348	9.26055e-05
2.89529	0.000404168	7.65382e-05
2.93786	0.000365091	6.27086e-05
2.98044	0.000346033	5.64615e-05
3.02302	0.000314938	5.53883e-05
3.0656	0.000265254	5.59439e-05
3.10817	0.000202388	5.47976e-05
3.15075	0.000141908	4.99677e-05
3.19333	8.96711e-05	4.40364e-05
3.23591	4.94716e-05	4.22105e-05
3.27849	2.73806e-05	4.53136e-05
3.32106	1.86391e-05	4.78987e-05
3.36364	1.76952e-05	4.72503e-05
3.40622	1.64496e-05	4.4081e-05
3.4488	1.18135e-05	4.15664e-05
3.49137	1.28022e-05	4.20106e-05
3.53395	1.31094e-05	4.14487e-05
3.57653	1.28134e-05	3.95969e-05
3.61911	1.65334e-05	3.78226e-05
3.66169	1.24559e-05	4.15208e-05
3.70426	8.95929e-06	4.82584e-05
3.74684	5.58559e-06	5.18531e-05
3.78942	5.58559e-06	4.8617e-05
3.832	9.62398e-06	4.12916e-05
3.87457	1.38243e-05	3.65819e-05
3.91715	1.54833e-05	3.5728e-05
3.95973	1.12829e-05	3.81592e-05
4.00231	1.18079e-05	3.9511e-05
4.04488	1.16124e-05	4.03755e-05
4.08746	1.42935e-05	4.25245e-05
4.13004	1.33607e-05	4.43376e-05
4.17262	1.65334e-05	4.50413e-05
4.2152	1.56508e-05	4.67495e-05
4.25777	2.04265e-05	4.94771e-05
4.30035	2.7928e-05	5.19069e-05

## Sheet: Fig 5d
Genotype	Germline	Length	Normalised size
WT	1R-IM7_DEPS_Airyscan Processing.czi:c:2/3 - 1R-IM7_DEPS_Airyscan Processing #1	0.746	0.0448021
WT	1R-IM7_DEPS_Airyscan Processing.czi:c:3/3 - 1R-IM7_DEPS_Airyscan Processing #1	0.902	0.0541709
WT	1R-IM4_goodPRG_Airyscan Processing.czi:c:2/2 - 1R-IM4_goodPRG_Airyscan Processing #1	1.073	0.0600885
WT	gfpdeps-1 wt-1_Airyscan_2D.czi:c:3/3 - gfpdeps-1 wt-1_Airyscan_2D #1	1.078	0.0649632
WT	1R-IM7_DEPS_Airyscan Processing.czi:c:3/3 - 1R-IM7_DEPS_Airyscan Processing #1	1.117	0.0573644
WT	1R-IM4_goodPRG_Airyscan Processing.czi:c:2/2 - 1R-IM4_goodPRG_Airyscan Processing #1	1.233	0.0705903
WT	1R-IM7_DEPS_Airyscan Processing.czi:c:3/3 - 1R-IM7_DEPS_Airyscan Processing #1	1.26	0.0647083
WT	gfpdeps-1 wt-1_Airyscan_2D.czi:c:3/3 - gfpdeps-1 wt-1_Airyscan_2D #1	1.295	0.0780403
WT	1R-IM4_goodPRG_Airyscan Processing.czi:c:2/2 - 1R-IM4_goodPRG_Airyscan Processing #1	1.462	0.0818727
WT	1R-IM7_DEPS_Airyscan Processing.czi:c:2/3 - 1R-IM7_DEPS_Airyscan Processing #1	1.517	0.0779067
WT	1R-IM4_goodPRG_Airyscan Processing.czi:c:2/2 - 1R-IM4_goodPRG_Airyscan Processing #1	1.622	0.0928077
deps-1	DG3226-2-1_Airyscan_2D.czi:c:2/2 - DG3226-2-1_Airyscan_2D #1	0.426	0.0342416
deps-1	DG3226-2-2 zstack_Airyscan_2D_Out.czi:z:20/50 - DG3226-2-2 zstack_Airyscan_2D #1	0.482	0.0324361
deps-1	DG3226-2-2 zstack_Airyscan_2D_Out.czi:z:20/50 - DG3226-2-2 zstack_Airyscan_2D #1	0.482	0.0325698
deps-1	DG3226-2-1_Airyscan_2D.czi:c:2/2 - DG3226-2-1_Airyscan_2D #1	0.513	0.0374179
deps-1	DG3226-3_Airyscan_2D.czi:c:2/2 - DG3226-3_Airyscan_2D #1	0.539	0.031392
deps-1	DG3226-2-1_Airyscan_2D.czi:c:2/2 - DG3226-2-1_Airyscan_2D #1	0.579	0.0422319
deps-1	DG3226-3_Airyscan_2D.czi:c:2/2 - DG3226-3_Airyscan_2D #1	0.61	0.0355271
deps-1	DG3226-3_Airyscan_2D.czi:c:2/2 - DG3226-3_Airyscan_2D #1	0.633	0.0368666
deps-1	DG3226-2-2 zstack_Airyscan_2D_Out.czi:z:20/50 - DG3226-2-2 zstack_Airyscan_2D #1	0.665	0.0449355
deps-1	DG3226-3_Airyscan_2D.czi:c:2/2 - DG3226-3_Airyscan_2D #1	0.681	0.0438987
deps-1	DG3226-2-1_Airyscan_2D.czi:c:2/2 - DG3226-2-1_Airyscan_2D #1	0.725	0.0528811
deps-1	DG3226-2-1_Airyscan_2D.czi:c:2/2 - DG3226-2-1_Airyscan_2D #1	0.728	0.0554582
deps-1	DG3226-2-2 zstack_Airyscan_2D_Out.czi:z:20/50 - DG3226-2-2 zstack_Airyscan_2D #1	0.754	0.048383
deps-1	DG3226-3_Airyscan_2D.czi:c:2/2 - DG3226-3_Airyscan_2D #1	0.768	0.0447292
deps-1	DG3226-2-2 zstack_Airyscan_2D_Out.czi:z:20/50 - DG3226-2-2 zstack_Airyscan_2D #1	0.818	0.055274
deps-1	DG3226-2-1_Airyscan_2D.czi:c:2/2 - DG3226-2-1_Airyscan_2D #1	0.822	0.0599562
deps-1	DG3226-3-1_Airyscan_2D.czi:c:2/2 - DG3226-3-1_Airyscan_2D #1	0.894	0.0518231
deps-1	DG3226-2-1_Airyscan_2D.czi:c:2/2 - DG3226-2-1_Airyscan_2D #1	0.91	0.0731452
deps-1	DG3226-2-2 zstack_Airyscan_2D_Out.czi:z:20/50 - DG3226-2-2 zstack_Airyscan_2D #1	0.911	0.0584574
deps-1	DG3226-3_Airyscan_2D.czi:c:2/2 - DG3226-3_Airyscan_2D #1	0.98	0.0631728
deps-1	DG3226-3-1_Airyscan_2D.czi:c:2/2 - DG3226-3-1_Airyscan_2D #1	1.022	0.0592429
deps-1	DG3226-2-1_Airyscan_2D.czi:c:2/2 - DG3226-2-1_Airyscan_2D #1	1.146	0.087301
mut-16	SX3327-4_Out.czi:z:1/56 - SX3327-4 #1	0.386	0.023528
mut-16	SX3327-4_Out.czi:z:1/56 - SX3327-4 #1	0.461	0.0278382
mut-16	SX3327-3-2_Airyscan_2D.czi:c:3/3 - SX3327-3-2_Airyscan_2D #1	0.568	0.0323003
mut-16	SX3327-4_Out.czi:z:1/56 - SX3327-4 #1	0.593	0.0358092
mut-16	SX3327-4_Out.czi:z:1/56 - SX3327-4 #1	0.596	0.0363282
mut-16	SX3327-3-2_Airyscan_2D.czi:c:3/3 - SX3327-3-2_Airyscan_2D #1	0.614	0.0366523
mut-16	SX3327-3_Airyscan_2D.czi:c:3/3 - SX3327-3_Airyscan_2D #1	0.633	0.037418
mut-16	SX3327-4_Out.czi:z:1/56 - SX3327-4 #1	0.639	0.038587
mut-16	SX3327-3_Airyscan_2D.czi:c:3/3 - SX3327-3_Airyscan_2D #1	0.64	0.0405731
mut-16	SX3327-3_Airyscan_2D.czi:c:3/3 - SX3327-3_Airyscan_2D #1	0.744	0.0471662
mut-16	SX3327-4_Out.czi:z:1/56 - SX3327-4 #1	0.762	0.0464464
mut-16	SX3327-3-2_Airyscan_2D.czi:c:3/3 - SX3327-3-2_Airyscan_2D #1	0.803	0.0479346
mut-16	SX3327-3_Airyscan_2D.czi:c:3/3 - SX3327-3_Airyscan_2D #1	0.845	0.0535692
mut-16	SX3327-3-2_Airyscan_2D.czi:c:3/3 - SX3327-3-2_Airyscan_2D #1	0.852	0.0463446
mut-16	SX3327-3-2_Airyscan_2D.czi:c:3/3 - SX3327-3-2_Airyscan_2D #1	0.952	0.054137
mut-16	SX3327-3-2_Airyscan_2D.czi:c:3/3 - SX3327-3-2_Airyscan_2D #1	0.98	0.0533072
mut-16	SX3327-3_Airyscan_2D.czi:c:3/3 - SX3327-3_Airyscan_2D #1	1.005	0.0594077
mut-16	SX3327-3-2_Airyscan_2D.czi:c:3/3 - SX3327-3-2_Airyscan_2D #1	1.052	0.0598237
mut-16	SX3327-3-2_Airyscan_2D.czi:c:3/3 - SX3327-3-2_Airyscan_2D #1	1.118	0.0667383
mut-16	SX3327-3_Airyscan_2D.czi:c:3/3 - SX3327-3_Airyscan_2D #1	1.199	0.0708755
