# Supplementary material for: Expansion microscopy reveals subdomains in C. elegans germ granules
Source: Life Sci Alliance. 2023 Feb 7;6(4):e202201650. doi: 10.26508/lsa.202201650 (PMC9905708; doi:10.26508/lsa.202201650)
Supplement: Supplementary file 9 [file LSA-2022-01650_SdataFS2.xlsx]

## Sheet: Fig S2
Granule 1 (Fig S2a)			Granule 2 (Fig S2a)
distance (um)	ch1	ch2	distance (um)	ch1	ch2
0	5.92497e-05	4.08584e-05	0	6.92981e-05	0.000102818
0.04258	5.88391e-05	3.52114e-05	0.04258	6.67551e-05	9.99891e-05
0.08516	5.96282e-05	3.38293e-05	0.08516	6.43137e-05	9.82445e-05
0.12773	5.82039e-05	3.44341e-05	0.12773	6.34455e-05	9.8885e-05
0.17031	5.77613e-05	3.69716e-05	0.17031	6.30607e-05	9.6872e-05
0.21289	5.81814e-05	3.61931e-05	0.21289	6.56067e-05	0.000107901
0.25547	6.03302e-05	3.70864e-05	0.25547	6.74509e-05	0.000110986
0.29804	6.22915e-05	3.68455e-05	0.29804	6.82483e-05	0.000104047
0.34062	6.38947e-05	3.30957e-05	0.34062	6.97414e-05	9.5783e-05
0.3832	6.45833e-05	2.84562e-05	0.3832	6.89533e-05	8.9463e-05
0.42578	6.47931e-05	2.64507e-05	0.42578	6.87839e-05	9.57046e-05
0.46836	6.18632e-05	3.01973e-05	0.46836	7.3448e-05	0.000101986
0.51093	6.12989e-05	3.27239e-05	0.51093	7.3796e-05	9.81899e-05
0.55351	5.99123e-05	3.4638e-05	0.55351	6.78234e-05	0.000101095
0.59609	5.90224e-05	3.35309e-05	0.59609	6.58653e-05	0.000100508
0.63867	5.86957e-05	3.76472e-05	0.63867	6.19769e-05	9.88066e-05
0.68124	6.07524e-05	4.21915e-05	0.68124	6.09887e-05	9.58683e-05
0.72382	6.25855e-05	4.7246e-05	0.72382	6.13643e-05	9.85406e-05
0.7664	6.33467e-05	5.07125e-05	0.7664	6.19893e-05	0.000103724
0.80898	6.45587e-05	5.16752e-05	0.80898	6.13581e-05	9.4871e-05
0.85155	6.59376e-05	5.21044e-05	0.85155	6.04931e-05	8.96757e-05
0.89413	7.14789e-05	5.53624e-05	0.89413	5.92985e-05	8.7684e-05
0.93671	7.77933e-05	5.99283e-05	0.93671	6.33871e-05	8.95301e-05
0.97929	8.62273e-05	6.38468e-05	0.97929	6.94551e-05	9.05727e-05
1.02187	8.97508e-05	6.5224e-05	1.02187	7.6887e-05	8.64407e-05
1.06444	8.65521e-05	7.04633e-05	1.06444	7.14685e-05	8.59841e-05
1.10702	8.3492e-05	7.37495e-05	1.10702	7.09051e-05	8.11081e-05
1.1496	7.97861e-05	8.16452e-05	1.1496	7.08097e-05	8.45632e-05
1.19218	8.09621e-05	8.55118e-05	1.19218	6.66751e-05	9.34595e-05
1.23475	8.7324e-05	8.49825e-05	1.23475	6.16383e-05	9.59392e-05
1.27733	9.26479e-05	8.30366e-05	1.27733	6.24665e-05	9.08625e-05
1.31991	9.32764e-05	8.61994e-05	1.31991	6.53081e-05	9.0717e-05
1.36249	9.29407e-05	9.08651e-05	1.36249	6.59639e-05	9.3341e-05
1.40507	9.31944e-05	9.69453e-05	1.40507	6.64349e-05	9.63513e-05
1.44764	9.58466e-05	0.000103132	1.44764	6.42675e-05	9.49418e-05
1.49022	0.000100293	0.000105448	1.49022	6.48033e-05	8.57545e-05
1.5328	0.000101364	0.00010957	1.5328	6.54467e-05	8.59571e-05
1.57538	9.35382e-05	0.000107278	1.57538	6.43969e-05	8.32453e-05
1.61795	8.39491e-05	0.000103595	1.61795	6.72755e-05	8.39786e-05
1.66053	8.02313e-05	0.000102391	1.66053	6.71215e-05	8.1571e-05
1.70311	7.71172e-05	9.91399e-05	1.70311	6.91472e-05	8.16632e-05
1.74569	7.76186e-05	0.00010805	1.74569	6.80019e-05	8.13e-05
1.78826	7.83392e-05	0.000111233	1.78826	6.66197e-05	7.63883e-05
1.83084	8.33748e-05	0.000114612	1.83084	6.49849e-05	7.80293e-05
1.87342	8.55749e-05	0.000116255	1.87342	6.78141e-05	8.12668e-05
1.916	8.5699e-05	0.000120638	1.916	6.94674e-05	8.25609e-05
1.95858	9.11174e-05	0.000123322	1.95858	7.00924e-05	8.05379e-05
2.00115	9.26431e-05	0.000120525	2.00115	6.47201e-05	7.52008e-05
2.04373	9.296e-05	0.000120779	2.04373	6.17307e-05	7.62133e-05
2.08631	9.33593e-05	0.000127506	2.08631	6.59207e-05	7.85876e-05
2.12889	8.84149e-05	0.000127799	2.12889	6.74879e-05	8.43267e-05
2.17146	8.57233e-05	0.0001268	2.17146	7.10344e-05	7.9807e-05
2.21404	8.25965e-05	0.000120457	2.21404	7.10067e-05	8.44873e-05
2.25662	7.71601e-05	0.00011948	2.25662	7.07081e-05	8.66954e-05
2.2992	7.71017e-05	0.000118155	2.2992	6.71183e-05	8.99598e-05
2.34178	7.77028e-05	0.000121803	2.34178	6.57083e-05	8.68215e-05
2.38435	7.73969e-05	0.000123547	2.38435	6.67797e-05	8.71489e-05
2.42693	7.55134e-05	0.000123423	2.42693	7.51106e-05	8.75178e-05
2.46951	7.28625e-05	0.000119195	2.46951	8.60554e-05	8.75473e-05
2.51209	7.07754e-05	0.000114076	2.51209	8.7921e-05	8.91675e-05
2.55466	6.57999e-05	0.000111418	2.55466	8.42266e-05	9.54876e-05
2.59724	6.4902e-05	0.000111655	2.59724	7.85002e-05	9.82646e-05
2.63982	6.6164e-05	0.000114694	2.63982	7.93222e-05	9.83775e-05
2.6824	6.59608e-05	0.000124396	2.6824	8.39494e-05	9.82132e-05
2.72498	6.89394e-05	0.000124861	2.72498	8.29336e-05	9.71348e-05
2.76755	6.83929e-05	0.000124934	2.76755	9.59718e-05	9.21366e-05
2.81013	6.95762e-05	0.000119053	2.81013	0.000104059	8.94379e-05
2.85271	7.00239e-05	0.000113549	2.85271	0.000108179	9.35593e-05
2.89529	7.42887e-05	0.000111305	2.89529	0.000104487	9.75764e-05
2.93786	7.76125e-05	0.000111646	2.93786	9.22004e-05	0.000100093
2.98044	8.14829e-05	0.000111886	2.98044	8.35924e-05	0.000103926
3.02302	8.24773e-05	0.000105342	3.02302	8.4245e-05	0.000113201
3.0656	7.95083e-05	0.000100956	3.0656	8.4793e-05	0.000115622
3.10817	7.67985e-05	9.36294e-05	3.10817	8.86752e-05	0.000104881
3.15075	7.85978e-05	8.8734e-05	3.15075	8.83028e-05	9.94057e-05
3.19333	8.21145e-05	8.93446e-05	3.19333	9.13598e-05	9.58859e-05
3.23591	8.31699e-05	9.26761e-05	3.23591	9.9854e-05	0.000101961
3.27849	7.68549e-05	8.88107e-05	3.27849	9.88442e-05	0.000104226
3.32106	7.06135e-05	8.77032e-05	3.32106	9.80868e-05	0.000102025
3.36364	6.75665e-05	8.57962e-05	3.36364	9.47126e-05	9.8811e-05
3.40622	6.22089e-05	8.24019e-05	3.40622	9.23174e-05	0.000106453
3.4488	5.91597e-05	7.79123e-05	3.4488	9.3869e-05	0.000105066
3.49137	5.92625e-05	7.66938e-05	3.49137	9.76158e-05	9.76141e-05
3.53395	5.97166e-05	7.69794e-05	3.53395	0.000101994	9.44619e-05
3.57653	6.05706e-05	7.16681e-05	3.57653	9.85148e-05	9.46464e-05
3.61911	6.15443e-05	6.59059e-05	3.61911	0.000104266	8.88157e-05
3.66169	6.20632e-05	6.23887e-05	3.66169	0.000109324	8.58021e-05
3.70426	6.19201e-05	6.52389e-05	3.70426	0.000110325	8.66966e-05
3.74684	6.19e-05	6.8148e-05	3.74684	0.000113299	8.01979e-05
3.78942	6.08552e-05	7.3324e-05	3.78942	0.00011924	7.69717e-05
3.832	5.83379e-05	7.79244e-05	3.832	0.00012553	7.56681e-05
3.87457	5.83809e-05	7.76783e-05	3.87457	0.000118169	7.72684e-05
3.91715	5.9455e-05	7.33945e-05	3.91715	0.000105522	7.73474e-05
3.95973	6.16254e-05	6.92445e-05	3.95973	0.000100544	7.62716e-05
4.00231	6.2342e-05	6.7399e-05	4.00231	9.70678e-05	7.17131e-05
4.04488	6.23552e-05	6.89267e-05	4.04488	9.684e-05	7.12965e-05
4.08746	6.30215e-05	7.50147e-05	4.08746	9.7739e-05	7.11893e-05
4.13004	6.27155e-05	7.91771e-05	4.13004	9.47804e-05	6.49953e-05
4.17262	6.32148e-05	8.47398e-05	4.17262	9.51406e-05	6.03358e-05
4.2152	6.55656e-05	8.54152e-05	4.2152	8.65632e-05	5.72796e-05
4.25777	6.76587e-05	8.58798e-05	4.25777	7.86202e-05	5.40447e-05
4.30035	7.1685e-05	8.51554e-05	4.30035	7.83216e-05	5.34349e-05
4.34293	7.35741e-05	8.22522e-05	4.34293	7.60804e-05	5.24288e-05
4.38551	7.10509e-05	8.25888e-05	4.38551	7.3796e-05	5.33998e-05
4.42808	6.6974e-05	9.04629e-05	4.42808	6.87778e-05	5.27675e-05
4.47066	6.23602e-05	9.81167e-05	4.47066	6.48247e-05	4.82579e-05
4.51324	6.03555e-05	0.000107331	4.51324	6.28297e-05	4.20564e-05
4.55582	6.06786e-05	0.000112828	4.55582	6.48833e-05	3.67269e-05
4.5984	6.16133e-05	0.000115655	4.5984	6.54313e-05	4.45348e-05
4.64097	6.11993e-05	0.000117913	4.64097	6.59701e-05	4.61771e-05
4.68355	6.18574e-05	0.000120783	4.68355	6.25127e-05	4.37558e-05
4.72613	6.10015e-05	0.000122565	4.72613	5.63923e-05	4.01714e-05
4.76871	6.16973e-05	0.000121123	4.76871	5.53147e-05	4.04976e-05
4.81128	6.34541e-05	0.000121864	4.81128	5.59951e-05	4.79317e-05
4.85386	6.45586e-05	0.000123647	4.85386	5.81287e-05	4.88475e-05
4.89644	6.8972e-05	0.000125864	4.89644	6.08563e-05	4.90934e-05
4.93902	7.29258e-05	0.000122336	4.93902	6.26019e-05	4.56778e-05
4.9816	7.29145e-05	0.000126573	4.9816	6.16261e-05	4.42155e-05
5.02417	6.84198e-05	0.000132275	5.02417	5.95695e-05	4.26003e-05
5.06675	6.58496e-05	0.000132672	5.06675	5.76977e-05	3.84294e-05
5.10933	6.54429e-05	0.00013172	5.10933	5.61183e-05	3.23271e-05
5.15191	6.81283e-05	0.000125858	5.15191	5.72819e-05	3.6269e-05
5.19448	6.9473e-05	0.000119582	5.19448	5.80301e-05	4.21681e-05
5.23706	6.94287e-05	0.000114652
5.27964	6.99253e-05	0.000114188
5.32222	7.00975e-05	0.000120146
5.36479	6.74948e-05	0.000125412
