# Supplementary material for: Expansion microscopy reveals subdomains in C. elegans germ granules
Source: Life Sci Alliance. 2023 Feb 7;6(4):e202201650. doi: 10.26508/lsa.202201650 (PMC9905708; doi:10.26508/lsa.202201650)
Supplement: Supplementary file 11 [file LSA-2022-01650_TableS1.xlsx]

## Sheet: Sheet1
Strain name	Genotype	Notes
N2	wild type
SX3327	mut-16(pk710) I ; deps-1(ax2063) I	Expression of DEPS-1::GFP (Paix et al., 2014)
GR1799	mut-16(pk710) I; mgSi2 IV	Expression of GFP::MUT-16 (Phillips et al., 2012)
DG3226	deps-1 (bn124)
YY916	znfx-1(gg544[3xflag::gfp::znfx-1]) II	Expression of ZNFX-1::3XFLAG_GFP (Wan et al., 2018)
